# Supplementary material for: Outcomes and Complications of Free Anterolateral Thigh Flaps in Lower Limb Reconstruction: A Systematic Review and Comparative Analysis
Source: J Clin Med. 2026 Jul 11;15(14):5447. doi: 10.3390/jcm15145447 (PMC13411515; doi:10.3390/jcm15145447)
Supplement: Supplementary file 1 [file jcm-15-05447-s001.zip]

Archive with 1 entries (1 files):
- jcm-4389713-supplementary.pdf
